# Supplementary material for: Detonation Nanodiamond Soot—A Structurally Tailorable Hybrid Graphite/Nanodiamond Carbon-Based Material
Source: Nanomaterials (Basel). 2025 Jan 1;15(1):56. doi: 10.3390/nano15010056 (PMC11722865; doi:10.3390/nano15010056)
Supplement: Supplementary file 1 [file nanomaterials-15-00056-s001.zip]

Archive with 1 entries (1 files):
- nanomaterials-3346165-supplementary.pdf
